# Supplementary material for: “I Prefer High-Intensity Exercise”—A Qualitative Study of Men’s Experiences with a Nature-Based Exercise Program for People with Arthritis
Source: Int J Environ Res Public Health. 2024 Nov 30;21(12):1606. doi: 10.3390/ijerph21121606 (PMC11675972; doi:10.3390/ijerph21121606)
Supplement: Supplementary file 1 [file ijerph-21-01606-s001.zip]

Archive with 2 entries (2 files):
- File S1 - COREQ Checklist.pdf
- File S2 - Interview guide.pdf
